# Supplementary material for: Targeting RARγ Decreases Immunosuppressive Macrophage Polarization and Reduces Tumor Growth
Source: Molecules. 2025 Jul 24;30(15):3099. doi: 10.3390/molecules30153099 (PMC12348448; doi:10.3390/molecules30153099)
Supplement: Supplementary file 1 [file molecules-30-03099-s001.zip]

Archive with 1 entries (1 files):
- molecules-3753308-supplementary.pdf
